# Supplementary material for: Pulmonary Toxicity of Long, Thick MWCNT and Very Long, Thin Carboxylated MWCNT Aerosols Following 28 Days Whole-Body Exposure
Source: Toxics. 2025 May 16;13(5):401. doi: 10.3390/toxics13050401 (PMC12115612; doi:10.3390/toxics13050401)
Supplement: Supplementary file 1 [file toxics-13-00401-s001.zip]

Archive with 1 entries (1 files):
- toxics-3578255-supplementary.pdf
